# Supplementary material for: The role of internet-based therapies in adolescents’ quality of life: a systematic review and meta-analysis
Source: BMC Psychol. 2026 Mar 14;14:587. doi: 10.1186/s40359-026-04285-z (PMC13101184; doi:10.1186/s40359-026-04285-z)
Supplement: Supplementary file 1 — Supplementary Material 1. [file 40359_2026_4285_MOESM1_ESM.xlsx]

## Sheet: Data-4
Year	Author	Country	Mean Age	Gender ( % male)	Length of intervention(week)	Intervention sample size	Control sample size	Control trials	Final Results	Type of therapy	Intervention pre Mean	Intervention pre SD	Control pre Mean	Control pre SD	Intervention post Mean	Intervention Post SD	Control Post Mean	Control Post SD	Instruments	Control Mean Change	Intervention Mean Change	Intervention SD Change	Control SD Change	No.
2021	Martina Nordh. et al.	Sweden	14.1	23	87	51	52	Randomized	QOL	internet-delivered cognitive behavioral therapy,internet-delivered supportive therapy	12.69	6.25	12.71	6.42	8.7	6.89	10.35	6.02	CHU9D	-2.36	-3.99	4.19936	3.95213	2
2016	JENNIFER N. et al.	Canada	14.6	32.6	12	22	24	Randomized	QOL	Internet based	3.16	1.94	3.79	2.08	2.32	1.51	3.02	1.78	PEDSQL	-0.77	-0.84	1.16476	1.25338	3
2020	Rubén Nietol. et al.	Spain	11.11	45.9	11	25	36	Randomized	QOL	Web-Based Psychosocial Intervention	76	13.66	74.05	16.09	81.92	13.28	77.95	14.91	PedsQL	3.9	5.92	8.5268	9.86677	9
2023	Linnea Nissling. et al.	Sweden	16.63	17.4	10	27	25	Randomized	QOL	internet-delivered acceptance and commitment therapy	36.5	19.1	37.8	16.3	55.4	16.3	44.8	17.3	BBQ	7	18.9	11.5053	10.6675	10
2021	Michael Meyer. et al.	Germany	13	66	24	31	30	Randomized	QOL	E-Health Exercise Intervention	77.38	9.63	77.84	11.31	76.2	9.82	79.37	9.32	HrQoL	1.53	-1.18	6.15327	6.79145	11
